# Supplementary material for: Decrease in Heparan Sulphate Binding in Tropism-Retargeted Oncolytic Herpes Simplex Virus (ReHV) Delays Blood Clearance and Improves Systemic Anticancer Efficacy
Source: Cancers (Basel). 2024 Mar 13;16(6):1143. doi: 10.3390/cancers16061143 (PMC10969551; doi:10.3390/cancers16061143)
Supplement: Supplementary file 1 [file cancers-16-01143-s001.zip]

Archive with 1 entries (1 files):
- cancers-2844135-supplementary.pdf
